# Supplementary material for: Distribution and diversity of mycoplasma plasmids: lessons from cryptic genetic elements
Source: BMC Microbiol. 2012 Nov 12;12:257. doi: 10.1186/1471-2180-12-257 (PMC3541243; doi:10.1186/1471-2180-12-257)
Supplement: Additional file 2 — Table S2. History of mycoplasma strains and plasmid screening. [file 1471-2180-12-257-S2.xls]

## Sheet: TOT
		Table S2: History of mycoplasma strains and plasmid screening
					nb of strains
	main clinical expression	host	collection period	geographical origin	screened	with plasmida
Hominis phylogenetic group (82)
M. bovis (42)	mastitis	cattle	1989-2010	Europe (all)	6	none
	pneumonia		1990-2010	France, Europe (9)	31
	arthritis		2009	France	1
	otitis		2008, 2009	France	2
	abscess		1990	France	1
	TS		1962	USA	1
M. agalactiae (40)	mastitis	goat (15), sheep (13)	1989-2009	France, Europe (12)	28	none
	pneumonia	goat (2), ibex (4), chamois (1)	2003-2009	France	7
	arthritis	sheep (2), goat (1)	1987- 1992	France, Europe (1)	3
	none	goat	2003	France	1
	TS	goat	1952	Europe	1
Spiroplasma phylogenetic group (112)
Mcc (41)	mastitis	goat	1989-2009	France (all)	16	6
	pneumonia		1985-2009	France, Europe (1)	10	6
	arthritis		2004-2009	France	8	3
	abortion		2001	Europe	1	none
	unk		1989-2009	France (2), Europe (1)	3	none
	none	goat, cattle	1999, 1986	France, Europe	2	none
	TS	goat	1955	USA	1	none
Mmc (43)	mastitis	goat	1991-2005	France, Europe (2)	8	3
	pneumonia	goat, cattle (1), ibex (2)	1975-2009	France, Africa (1), India (1)	16	4
	arthritis	goat	1980-2008	France, Europe (2)	8	2
	unk	goat, cattle (1)	1977-2002	France, Europe(3), India (1), Africa (1)	8	3
	none	goat	2002.2	France	2	none
	TS	goat	1956	Australia	1	none
M. leachii (10)	none	goat, cattle	<1990	India, Germany	2	none
	septicemia	cattle	cattle	Nigeria	1	none
	arthritis, mastitis	cattle	1982-1999	Australia	2	1
	unk	goat, sheep, cattle	unk	Europe	4	none
	TS	cattle	1963	Australia	1	none
M. yeatsii (16)	none	goat	1999-2008	France	15	6
	TS		1981	Australia	1 (TS)	1
M. cottewii (2)	none	goat	2007	France	1	1
	TS		1981	Australia	1 (TS)	1
(a) as visualized on agarose gel after total DNA extraction by phenol/chloroform
unk: unknown
