# Supplementary material for: Distribution and diversity of mycoplasma plasmids: lessons from cryptic genetic elements
Source: BMC Microbiol. 2012 Nov 12;12:257. doi: 10.1186/1471-2180-12-257 (PMC3541243; doi:10.1186/1471-2180-12-257)
Supplement: Additional file 3 — Table S3. Pairwise nucleic sequence identities between mycoplasma plasmids. Global alignments of the full-length nucleic sequence of mycoplasma plasmids were accomplished using a Needleman–Wunsch algorithm implemented in the Needleall program (Needleman & Wunsch, 1970). Identity percents are indicated. Rep group refers to Rep phylogeny (see Figure 6). Table S3. Pairwise nucleic sequence identities between mycoplasma plasmids. Global alignments of the full-length nucleic sequence of mycoplasma plasmids were accomplished using a Needleman–Wunsch algorithm implemented in the Needleall program (Needleman & Wunsch, J Mol Biol 1970;48:443-53). Identity percents are indicated. Rep group refers to Rep phylogeny (see Figure 6). [file 1471-2180-12-257-S3.xlsx]

## Sheet: cloned
		Table S2. Pairwise nucleic sequence identities between mycoplasma plasmids. Global alignments of the full-length nucleic sequence of mycoplasma plasmids were accomplished using a Needleman–Wunsch algorithm implemented in the Needleall program (Needleman & Wunsch, 1970). Identity percents are indicated. Rep group refers to Rep phylogeny (see Figure 6).
			Rep group I							Rep group IIA				Rep group IIB				Rep group IIC
				pMmc95010	pMmcL	pMmc13071	pKMK1	pMmc14227	pMcc14425	pMcc14250	pMyGHI2	pMcotVIS	pMcc11186	pBG7AU	pMlea063	pADB201	pMcot15104	pMy11181	pMy15000	pMyBK1
			proposition nomenclature	pMmc95010	pMmc95010-2	pMmc95010-3	pKMK1	pMG1A1	pMG1B1	pMG2A1	pMG2B1	pMG2C1	pMG2D1	pBG7AU	pBG7AU	pADB201	pMG2E1	pMG2F1	pMG2F2	pMyBK1
	Rep group I	pMmc95010	pMmc95010		95.4	97.0	90.4	87.0	73.0	52.5	50.8	49.1	54.7	34.2	34.3	65.1	34.4	45.9	47.3	37.0
		pMmcL	pMmc95010-2	95.4		95.3	88.8	85.3	73.6	53.4	51.5	50.2	56.7	35.3	35.3	65.7	37.3	45.7	46.4	35.4
		pMmc13071	pMmc95010-3	97.0	95.3		91.7	87.7	74.4	50.8	49.6	50.3	56.1	33.8	34.0	66.3	35.5	43.1	45.8	35.5
		pKMK1	pKMK1	90.4	88.8	91.7		91.2	73.7	51.2	50.0	49.8	53.7	33.9	34.0	67.6	34.0	44.5	45.1	35.2
		pMmc14227	pMG1A1	87.0	85.3	87.7	91.2		77.0	50.9	49.9	49.3	53.6	35.8	36.0	67.6	36.2	45.6	44.9	36.3
		pMcc14425	pMG1B1	73.0	73.6	74.4	73.7	77.0		51.8	51.4	51.6	67.5	35.7	35.7	54.2	36.7	44.6	44.9	34.1
	IIA	pMcc14250	pMG2A1	52.5	53.4	50.8	51.2	50.9	51.8		92.5	83.3	64.4	38.4	38.6	54.2	40.1	56.4	57.0	29.8
		pMyGHI2	pMG2B1	50.8	51.5	49.6	50.0	49.9	51.4	92.5		84.6	62.6	39.0	38.9	53.6	41.2	57.0	58.3	31.4
		pMcotVIS	pMG2C1	49.1	50.2	50.3	49.8	49.3	51.6	83.3	84.6		60.1	38.2	38.4	52.0	42.2	57.1	57.9	28.5
		pMcc11186	pMG2D1	54.7	56.7	56.1	53.7	53.6	67.5	64.4	62.6	60.1		37.7	37.6	53.9	39.4	46.3	47.1	30.8
	IIB	pBG7AU	pBG7AU	34.2	35.3	33.8	33.9	35.8	35.7	38.4	39.0	38.2	37.7		100	50.6	89.6	38.8	39.9	20.5
		pMlea063	pBG7AU	34.3	35.3	34.0	34.0	36.0	35.7	38.6	38.9	38.4	37.6	100		50.6	89.5	38.9	39.9	20.6
		pADB201	pADB201	65.1	65.7	66.3	67.6	67.6	54.2	54.2	53.6	52.0	53.9	50.6	50.6		48.8	48.1	48.3	34.8
		pMcot15104	pMG2E1	34.4	37.3	35.5	34.0	36.2	36.7	40.1	41.2	42.2	39.4	89.6	89.5	48.8		38.8	41.6	20.3
	IIC	pMy11181	pMG2F1	45.9	45.7	43.1	44.5	45.6	44.6	56.4	57.0	57.1	46.3	38.8	38.9	48.1	38.8		96.6	31.8
		pMy15000	pMG2F2	47.3	46.4	45.8	45.1	44.9	44.9	57.0	58.3	57.9	47.1	39.9	39.9	48.3	41.6	96.6		33.6
		pMyBK1	pMyBK1	37.0	35.4	35.5	35.2	36.3	34.1	29.8	31.4	28.5	30.8	20.5	20.6	34.8	20.3	31.8	33.6

## Sheet: cloned and PCR
		Table S3. Pairwise nucleic sequence identities between mycoplasma plasmids. Global alignments of the full-length nucleic sequence of mycoplasma plasmids were accomplished using a Needleman–Wunsch algorithm implemented in the Needleall program (Needleman & Wunsch, J Mol Biol 1970;48:443-53). Identity percents are indicated. Rep group refers to Rep phylogeny (see Figure 6).
			Rep group I												Rep group IIA							Rep group IIB			Rep group IIC
			pMmc95010	pMmc95010-2	pMmc95010-3	pKMK1	pMG1A-1	pMG1B-1	pMG1B-2	pMG1B-3	pMG1B-4	pMG1B-5	pMG1B-6	pMG1C-1	pMG2A-1	pMG2B-1	pMG2C-1	pMG2D-1	pMG2D-2	pMG2D-3	pMG2D-4	pBG7AU	pADB201	pMG2E1	pMG2F1	pMG2F2	pMyBK1
	Rep group I	pMmc95010		95.4	97.0	90.4	87.0	73.0	73.5	70.8	73.4	73.4	73.4	93.5	52.5	50.8	49.1	54.7	54.7	54.7	55.0	34.2	65.1	34.4	45.9	47.3	37.0
		pMmc95010-2	95.4		95.3	88.8	85.3	73.6	74.1	72.5	74.0	74.0	74.0	93.0	53.4	51.5	50.2	56.7	56.7	56.7	56.3	35.3	65.7	37.3	45.7	46.4	35.4
		pMmc95010-3	97.0	95.3		91.7	87.7	74.4	74.9	72.3	74.8	74.8	74.8	92.7	50.8	49.6	50.3	56.1	56.2	56.2	55.9	33.8	66.3	35.5	43.1	45.8	35.5
		pKMK1	90.4	88.8	91.7		91.2	73.7	74.1	72.0	74.0	74.1	73.7	88.0	51.2	50.0	49.8	53.7	53.7	53.7	54.5	33.9	67.6	34.0	44.5	45.1	35.2
		pMG1A-1	87.0	85.3	87.7	91.2		77.0	77.5	75.4	77.4	77.5	77.3	84.7	50.9	49.9	49.3	53.6	53.8	53.7	54.4	35.8	67.6	36.2	45.6	44.9	36.3
		pMG1B-1	73.0	73.6	74.4	73.7	77.0		99.6	95.7	99.7	99.7	99.3	72.5	51.8	51.4	51.6	67.5	67.5	67.5	67.8	35.7	54.2	36.7	44.6	44.9	34.1
		pMG1B-2	73.5	74.1	74.9	74.1	77.5	99.6		96.1	99.8	99.9	99.5	72.9	51.8	51.5	51.5	67.6	67.6	67.7	68.0	35.9	54.6	36.8	45.3	45.3	29.9
		pMG1B-3	70.8	72.5	72.3	72.0	75.4	95.7	96.1		95.9	96.0	95.6	71.3	49.8	50.0	49.9	64.8	64.8	64.8	65.0	35.9	52.7	36.9	43.6	43.8	31.1
		pMG1B-4	73.4	74.0	74.8	74.0	77.4	99.7	99.8	95.9		99.9	99.5	72.9	51.6	51.3	51.4	67.5	67.5	67.6	67.8	35.8	54.5	36.7	45.1	45.1	32.5
		pMG1B-5	73.4	74.0	74.8	74.1	77.5	99.7	99.9	96.0	99.9		99.5	72.9	51.9	51.5	51.6	67.6	67.6	67.6	67.9	35.8	54.5	36.7	45.1	45.1	29.7
		pMG1B-6	73.4	74.0	74.8	73.7	77.3	99.3	99.5	95.6	99.5	99.5		73.0	51.7	51.2	51.4	67.4	67.4	67.5	68.0	35.8	54.5	36.8	44.9	44.8	31.0
		pMG1C-1	93.5	93.0	92.7	88.0	84.7	72.5	72.9	71.3	72.9	72.9	73.0		50.6	49.6	49.4	54.3	54.3	54.4	54.8	35.1	63.9	34.3	43.7	46.4	30.4
	IIA	pMG2A-1	52.5	53.4	50.8	51.2	50.9	51.8	51.8	49.8	51.6	51.9	51.7	50.6		92.5	83.3	64.4	64.6	64.6	64.2	38.4	54.2	40.1	56.4	57.0	29.8
		pMG2B-1	50.8	51.5	49.6	50.0	49.9	51.4	51.5	50.0	51.3	51.5	51.2	49.6	92.5		84.6	62.6	62.6	62.6	63.0	39.0	53.6	41.2	57.0	58.3	31.4
		pMG2C-1	49.1	50.2	50.3	49.8	49.3	51.6	51.5	49.9	51.4	51.6	51.4	49.4	83.3	84.6		60.1	60.2	60.1	60.4	38.2	52.0	42.2	57.1	57.9	28.5
		pMG2D-1	54.7	56.7	56.1	53.7	53.6	67.5	67.6	64.8	67.5	67.6	67.4	54.3	64.4	62.6	60.1		99.5	99.4	97.4	37.7	53.9	39.4	46.3	47.1	30.8
		pMG2D-2	54.7	56.7	56.2	53.7	53.8	67.5	67.6	64.8	67.5	67.6	67.4	54.3	64.6	62.6	60.2	99.5		99.7	97.7	37.5	53.7	39.5	46.3	47.1	30.6
		pMG2D-3	54.7	56.7	56.2	53.7	53.7	67.5	67.7	64.8	67.6	67.6	67.5	54.4	64.6	62.6	60.1	99.4	99.7		97.6	37.5	53.7	39.3	46.3	47.1	30.2
		pMG2D-4	55.0	56.3	55.9	54.5	54.4	67.8	68.0	65.0	67.8	67.9	68.0	54.8	64.2	63.0	60.4	97.4	97.7	97.6		37.2	53.4	38.9	46.9	47.1	32.6
	IIB	pBG7AU	34.2	35.3	33.8	33.9	35.8	35.7	35.9	35.9	35.8	35.8	35.8	35.1	38.4	39.0	38.2	37.7	37.5	37.5	37.2		50.6	89.6	38.8	39.9	20.5
		pADB201	65.1	65.7	66.3	67.6	67.6	54.2	54.6	52.7	54.5	54.5	54.5	63.9	54.2	53.6	52.0	53.9	53.7	53.7	53.4	50.6		48.8	48.1	48.3	34.8
		pMG2E-1	34.4	37.3	35.5	34.0	36.2	36.7	36.8	36.9	36.7	36.7	36.8	34.3	40.1	41.2	42.2	39.4	39.5	39.3	38.9	89.6	48.8		38.8	41.6	20.3
	IIC	pMG2F-1	45.9	45.7	43.1	44.5	45.6	44.6	45.3	43.6	45.1	45.1	44.9	43.7	56.4	57.0	57.1	46.3	46.3	46.3	46.9	38.8	48.1	38.8		96.6	31.8
		pMG2F-2	47.3	46.4	45.8	45.1	44.9	44.9	45.3	43.8	45.1	45.1	44.8	46.4	57.0	58.3	57.9	47.1	47.1	47.1	47.1	39.9	48.3	41.6	96.6		33.6
		pMyBK1	37.0	35.4	35.5	35.2	36.3	34.1	29.9	31.1	32.5	29.7	31.0	30.4	29.8	31.4	28.5	30.8	30.6	30.2	32.6	20.5	34.8	20.3	31.8	33.6

## Sheet: alias
	OLD	NEW
	pMmc95010	pMmc95010
	pMmcL	pMmc95010-2
	pMmc13071	pMmc95010-3
	pKMK1	pKMK1
	pMmc14227	pMG1A1
	pMcc14425	pMG1B1
	pMcc14667	pMG1B2
	pMcc15301	pMG1B3
	pMcc5145	pMG1B4
	pMcc15250	pMG1B5
	pMcc15216	pMG1B6
	pMmc4343	pMG1C1
	pMcc14250	pMG2A1
	pMyGHI2	pMG2B1
	pMcotVIS	pMG2C1
	pMcc11186	pMG2D1
	pMcc14141	pMG2D2
	pMcc14332	pMG2D3
	pMcc4142	pMG2D4
	pBG7AU	pBG7AU
	pMlea063	pBG7AU
	pADB201	pADB201
	pMcot15104	pMG2E1
	pMy11181	pMG2F1
	pMy15000	pMG2F2
	pMyBK1	pMyBK1
